# Supplementary material for: CORM-A1 Alleviates Pro-Atherogenic Manifestations via miR-34a-5p Downregulation and an Improved Mitochondrial Function
Source: Antioxidants (Basel). 2023 Apr 25;12(5):997. doi: 10.3390/antiox12050997 (PMC10215967; doi:10.3390/antiox12050997)
Supplement: Supplementary file 1 [file antioxidants-12-00997-s001.zip]

Archive with 1 entries (1 files):
- antioxidants-2278170-supplementary.pdf
